# Supplementary material for: Correlation between rCBV Delineation Similarity and Overall Survival in a Prospective Cohort of High-Grade Gliomas Patients: The Hidden Value of Multimodal MRI?
Source: Biomedicines. 2024 Apr 3;12(4):789. doi: 10.3390/biomedicines12040789 (PMC11048661; doi:10.3390/biomedicines12040789)
Supplement: Supplementary file 1 [file biomedicines-12-00789-s001.zip]

Archive with 1 entries (1 files):
- biomedicines-2921703-supplementary.pdf
